# Supplementary material for: Bone mineral density and related clinical and laboratory factors in peritoneal dialysis patients: Implications for bone health management
Source: PLoS One. 2024 May 16;19(5):e0301814. doi: 10.1371/journal.pone.0301814 (PMC11098384; doi:10.1371/journal.pone.0301814)
Supplement: S1 Data — (XLSX) [file pone.0301814.s001.xlsx]

## Sheet: Sheet1
SN	Age	Age_Groups	Gender	BMD_F_neck	BMD_Femoral_Neck	BMD_L_spine	BMD_Lumbar_Spine	Osteoporosis	Height	Weight	BMI	BMI_groups	Smoking	PD_Start_Date	DEXA_Date	Duration_Of_PD_in_Days	Duration_Of_PD_in_Months	PD_Duration_year	History_Of_Hemodialysis	HTN	DM	History_Of_Fractures	Malignancy	History_Of_Transplant	FRAX_MOF	FRAX_Hip	Vit_D_Sup	Vit_D_Dose	Vit_D_group	Ca_Sup	Ca_Dose	Ca_group	Binder_Sup	Binder_Dose	Binder_group	Steroid_Use	Bisphosphonates	Estrogen	Parathyroidectomy	Menopause	Vitamin_D	VitaminD_Yes_No	Vitamin_D_group1	Vitamin_D_group2	Alkaline_Phosphatase	iPTH	Albumin	Ca	Corrected_Ca
1	45	1	0	0	0	0.4	0	1	1.79	101	31.52	3	1	2021-10-10	2022-08-11	305	10.0333	0	1	1	0	0	0	0	0.8	0.1	1	0.25	1	1	3600	5	1	4800	4	0	0	0	0	0	7.94	1	2	2	117	468.9	3.97	9.75	9.774
2	59	1	0	-2.1	1	-2.6	2	2	1.8	76	23.46	1	0	2021-03-15	2022-08-08	511	16.7667	1	1	1	0	0	0	1	4.6	1.7	1	0.25	1	1	2400	4	1	1600	1	0	0	0	0	0	11.5	1	2	2	166	1067	3.68	8.48	8.736
3	52	1	0	-1.7	1	-0.9	0	1	1.69	95	33.26	3	0	2021-04-04	2022-08-07	490	16.1	1	0	1	1	0	0	0	2.8	0.7	1	0.25	1	1	1200	2	0	0	0	0	0	0	0	0	22.7	0	1	0	114	621.2	4.28	8.73	8.506
4	64	0	1	-2.7	2	-2.3	1	2	1.75	75.5	24.65	1	1	2021-04-25	2022-08-08	470	15.4333	1	1	1	1	0	0	0	9.8	5.1	1	1	3	1	2400	4	0	0	0	0	0	0	0	2	4.64	1	2	2	156	456.2	3.31	7.05	7.602
5	36	1	0	-2.5	2	-2.8	2	2	1.69	51	17.86	0	0	2019-08-08	2022-08-16	1104	36.2667	1	1	0	0	0	0	0	1.1	0.6	0	0	0	0	0	0	0	0	0	0	0	0	0	0	12.6	1	2	1	84	112	3.64	8.96	9.248
6	70	0	0	-2.6	2	-1.8	1	2	1.68	55.5	19.66	1	0	2021-05-25	2022-08-21	453	14.8667	1	1	0	0	0	0	0	5.3	2.7	1	0.25	1	1	1200	2	0	0	0	0	0	0	0	0	14.88	1	2	1	219	772.1	3.43	9.86	10.316
7	60	0	1	-2.1	1	-2.2	1	1	1.69	76.8	26.89	2	1	2019-01-26	2022-08-15	1297	42.6333	1	1	1	0	0	0	0	6	2.2	1	0.5	2	1	1200	2	0	0	0	0	0	0	0	2	3.09	1	2	2	93	185.5	3.51	9.36	9.752
8	75	0	0	-1.1	1	-0.1	0	1	1.7	71	24.57	1	1	2019-06-19	2022-08-20	1158	38.0333	1	1	1	0	0	0	0	3.1	1.4	0	0	0	0	0	0	1	3200	3	0	0	0	0	0	15.13	1	2	1	142	811	3.89	8.84	8.928
9	38	1	1	-2.7	2	-3.3	2	2	1.55	65	27.06	2	0	2017-12-12	2022-08-18	1710	56.2	1	1	0	1	0	0	0	1.2	0.6	1	0.25	1	1	1800	3	0	0	0	0	0	0	0	1	5.6	1	2	2	150	472.9	3.16	8.2	8.872
10	56	1	1	-1.8	1	-0.5	0	1	1.73	112	37.42	4	0	2019-12-10	2022-08-07	971	31.9	1	1	1	1	0	0	0	3.6	0.6	1	0.25	1	1	2400	4	0	0	0	0	0	0	0	2	6.59	1	2	2	90	204.4	3.37	8.86	9.364
11	56	1	0	-0.3	0	-1.9	1	1	1.8	83	25.62	2	0	2021-12-05	2022-08-11	249	8.2	0	0	1	1	0	0	0	2.1	0.2	1	0.25	1	1	2400	4	0	0	0	0	0	0	0	0	8.05	1	2	2	70	72.54	4.01	9.07	9.062
12	38	1	0	-3.1	2	-4.1	2	2	1.73	62	20.72	1	1	2021-01-17	2022-08-11	571	18.8	1	1	0	0	0	0	1	3.2	2.6	1	2	4	1	2400	4	0	0	0	0	0	0	0	0	8.39	1	2	2	104	672.6	3.71	8.42	8.652
13	51	1	1	-2.3	1	-1.5	1	1	1.76	68.5	22.11	1	0	2021-02-15	2022-08-20	551	18.1667	1	1	1	0	1	0	1	6.8	2.2	1	0.25	1	0	0	0	1	3200	3	0	0	0	0	2	17.81	1	2	1	48	159.7	3.86	9.03	9.142
14	67	0	0	-1.3	1	-0.8	0	1	1.62	70	26.67	2	1	2021-08-01	2022-08-10	374	12.3	1	1	1	0	0	0	0	3.8	1.6	1	1	3	1	600	1	1	4800	4	0	0	0	0	0	4.9	1	2	2	60	170	2.93	8.63	9.486
15	64	0	0	-2	1	-0.6	0	1	1.83	92	27.47	2	0	2021-02-01	2022-08-13	558	18.4	1	1	1	1	0	0	0	4.8	1.8	1	0.25	1	1	2400	4	0	0	0	0	0	0	0	0	5.59	1	2	2	74	123.1	3.34	8.59	9.118
16	34	1	0	-2.4	1	-2.4	1	1	1.69	56	19.61	1	1	2021-04-11	2022-08-14	490	16.1	1	1	1	0	0	0	0	1.5	1	0	0	0	1	1800	3	1	4800	4	0	0	0	0	0	29.64	0	1	0	106	318.1	3.42	9.28	9.744
17	32	1	0	-2.8	2	-4	2	2	1.74	63	20.81	1	1	2020-08-10	2022-08-11	731	24.0333	1	1	1	0	0	1	1	4.1	3.2	1	0.25	1	0	0	0	1	3200	3	1	0	0	0	0	15.62	1	2	1	94	214.9	3.28	10.88	11.456
18	48	1	0	-3.6	2	-3.5	2	2	1.8	71	21.91	1	0	2017-01-23	2022-08-10	2025	66.5667	1	1	1	0	0	0	1	8.8	6.8	1	1	3	0	0	0	1	3200	3	0	0	0	0	0	6.88	1	2	2	88	217.8	3.65	9.5	9.78
19	51	1	1	-4.7	2	-5.7	2	2	1.61	44	16.97	0	0	2020-05-08	2022-08-10	824	27.0667	1	1	1	0	1	0	0	43	39	1	0.25	1	1	1200	2	0	0	0	0	0	0	0	2	14.24	1	2	1	268	329.8	2.47	8.62	9.844
20	35	1	0	-0.1	0	0.2	0	1	1.77	75	23.94	1	0	2021-03-14	2022-08-14	518	17	1	0	0	0	0	0	0	0.5	0.1	1	0.5	2	1	1200	2	0	0	0	0	0	0	0	0	20.45	0	1	0	104	935.5	4.39	8.46	8.148
21	48	1	1	-0.4	0	-1.1	1	1	1.67	84	30.12	3	0	2022-05-31	2022-08-13	74	2.43333	0	1	1	0	0	0	1	1.5	0.1	1	0.25	1	0	0	0	1	3200	3	0	0	0	0	1	10.22	1	2	2	120	388.5	4.12	9.72	9.624
22	62	0	1	-2.4	1	-3.2	2	2	1.58	67	26.84	2	0	2021-07-12	2022-08-21	405	13.3	1	1	1	0	0	0	0	11	3.7	1	0.25	1	0	0	0	1	4800	4	1	0	0	0	2	4.18	1	2	2	139	527.7	3.36	9.78	10.292
23	42	1	1	-4.2	2	-4.4	2	2	1.65	52	19.1	1	0	2021-07-25	2022-08-18	389	12.7667	1	0	0	0	1	0	0	13	11	1	0.25	1	1	1800	3	0	0	0	0	0	0	0	1	6.94	1	2	2	100	220.5	3.65	8.98	9.26
24	54	1	0	-2.2	1	-3.5	2	2	1.73	62	20.72	1	0	2021-04-26	2022-08-20	481	15.8	1	1	1	1	0	0	0	4	1.6	1	1	3	1	1200	2	0	0	0	0	0	0	0	0	11.83	1	2	2	59	72.03	3.95	9.04	9.08
25	78	0	1	-1.8	1	-2.6	2	2	1.55	57	23.73	1	0	2018-04-23	2022-08-20	1580	51.9	1	1	1	1	0	0	0	5.4	1.5	1	1	3	1	600	1	0	0	0	0	0	0	0	2	4.08	1	2	2	101	293.4	3.32	9.93	10.474
26	79	0	0	-3.3	2	-3.4	2	2	1.6	58	22.66	1	0	2021-01-17	2022-08-11	571	18.8	1	1	1	0	0	0	0	6.3	3.6	1	0.25	1	1	1200	2	0	0	0	0	0	0	0	0	22.88	0	1	0	90	172.7	4.21	9.81	9.642
27	82	0	1	-2	1	-1.7	1	1	1.69	63	22.06	1	0	2021-06-28	2022-08-08	406	13.3333	1	1	1	1	0	0	0	5.2	1.8	0	0	0	0	0	0	0	0	0	0	0	0	0	2	3.08	1	2	2	105	165.1	3.48	8.95	9.366
28	27	1	1	-0.8	0	0.3	0	1	1.54	60	25.3	2	1	2020-03-08	2022-08-18	893	29.3333	1	1	0	0	0	0	0	0.6	0.1	1	1	3	0	0	0	0	0	0	0	0	0	0	1	5.57	1	2	2	146	1372	4.15	8.38	8.26
29	36	1	1	-1.6	1	-0.3	0	1	1.6	71	27.73	2	1	2021-03-23	2022-08-20	515	16.9	1	0	1	0	0	0	0	0.7	0.2	0	0	0	0	0	0	0	0	0	0	0	0	0	1	33.26	0	0	0	64	557.2	3.92	8.82	8.884
30	79	0	1	-3.9	2	-2.2	1	2	1.58	72	28.84	2	0	2022-01-09	2022-08-07	210	6.93333	0	1	1	1	0	0	0	15	8.1	1	0.25	1	1	1200	2	0	0	0	0	0	0	0	2	3.66	1	2	2	67	472	3.17	9.39	10.054
31	59	1	0	-2.9	2	-3.6	2	2	1.7	73	25.26	2	0	2022-02-20	2022-08-10	171	5.66667	0	1	1	1	0	0	0	7.9	4.3	1	0.25	1	1	1200	2	0	0	0	0	0	0	0	0	21.13	0	1	0	85	240.1	4.33	8.82	8.556
32	55	1	0	-1.5	1	-0.5	0	1	1.72	101	34.14	3	0	2022-06-20	2022-08-20	61	2	0	1	1	0	0	0	1	2.9	0.7	0	0	0	1	3600	5	0	0	0	0	0	0	0	0	9.17	1	2	2	138	407.4	3.82	10.35	10.494
33	47	1	1	-3.6	2	-3.2	2	2	1.78	59	18.62	1	0	2020-04-27	2022-08-13	838	27.5333	1	1	1	0	0	0	1	6.2	4.3	1	0.25	1	1	1200	2	0	0	0	0	0	0	1	1	5.53	1	2	2	76	83.86	3.71	9.28	9.512
34	62	0	1	-2.5	2	-2.9	2	2	1.57	69	27.99	2	0	2020-12-31	2022-08-20	597	19.6667	1	1	1	0	0	0	0	6.8	2.2	1	0.25	1	0	0	0	1	4800	4	0	0	0	0	2	3	1	2	2	104	774	3.08	9.48	10.216
35	48	1	1	-2.1	1	-1.4	1	1	1.69	69.5	24.33	1	1	2017-01-29	2022-08-13	2022	66.4667	1	1	1	0	0	0	1	2.9	1.1	1	0.25	1	0	0	0	1	2400	2	0	0	0	0	1	3.84	1	2	2	99	850.5	3.42	9.6	10.064
36	19	1	0	-0.9	0	-2.3	1	1	1.59	62	24.52	1	0	2021-09-20	2022-08-13	327	10.7667	0	1	1	0	0	0	0	0.6	0.1	1	2	4	1	5400	6	0	0	0	0	0	0	0	0	16.04	1	2	1	104	283	4.15	9.07	8.95
37	67	0	1	-1.5	1	-1.7	1	1	1.71	110	37.62	4	0	2021-02-28	2022-08-20	538	17.6667	1	0	1	1	0	0	0	4.3	0.8	1	0.25	1	0	0	0	0	0	0	0	0	0	0	2	16.82	1	2	1	127	428.8	3.35	8.9	9.42
38	25	1	0	-2.7	2	-3.5	2	2	1.79	58	18.1	0	0	2020-08-05	2022-08-13	738	24.2667	1	1	1	0	0	0	0	1.4	0.8	1	1	3	1	1200	2	1	3200	3	0	0	0	0	0	11.07	1	2	2	103	581	3.66	8.36	8.632
39	56	1	0	-2.4	1	-0.9	0	1	1.55	92.5	38.5	4	0	2021-01-26	2022-08-23	574	18.9	1	1	0	1	0	0	0	4.6	1.9	1	1	3	1	2400	4	0	0	0	0	0	0	0	0	6.16	1	2	2	166	569.4	4.03	8.91	8.886
40	70	0	0	-1.9	1	0.5	0	1	1.79	76	23.72	1	1	2021-02-14	2022-08-23	555	18.3	1	1	1	1	0	0	0	4.9	2.7	1	0.25	1	1	600	1	1	3200	3	0	0	0	0	0	3	1	2	2	97	270	3.32	10.05	10.594
41	39	1	0	-3.3	2	-2.9	2	2	1.8	66	20.37	1	1	2022-03-13	2022-08-23	163	5.33333	0	0	0	1	0	0	0	4.1	3.5	1	0.25	1	1	1200	2	0	0	0	0	0	0	0	0	34.92	0	0	0	90	93.1	3.08	8.5	9.236
42	18	1	1	-2.3	1	-2.6	2	2	1.51	61	26.75	2	0	2021-02-14	2022-08-24	556	18.3333	1	1	0	0	0	0	0	0.9	0.3	1	0.25	1	1	1800	3	0	0	0	0	0	1	0	1	15.64	1	2	1	154	790.8	3.89	7.15	7.238
43	19	1	1	-2.2	1	-2.1	1	1	1.73	62	20.72	1	0	2018-05-17	2022-08-24	1560	51.2333	1	1	0	0	0	0	0	0.8	0.3	1	0.25	1	1	3600	5	0	0	0	0	0	0	0	1	3	1	2	2	89	330.5	4.43	9.56	9.216
44	61	0	1	-2.2	1	-4.5	2	2	1.58	72.5	29.04	2	0	2021-08-22	2022-08-24	367	12.0667	1	1	1	0	0	0	0	5.6	1.5	1	0.25	1	1	600	1	0	0	0	0	0	0	0	2	13.32	1	2	1	110	648.2	4.02	10.22	10.204
45	21	1	1	-0.8	0	-2.3	1	1	1.49	40	18.02	0	0	2020-08-30	2022-08-24	724	23.8	1	1	0	0	0	0	0	0.4	0.1	1	1	3	1	600	1	1	4800	4	0	0	0	0	1	6.77	1	2	2	128	927.7	4.54	8.75	8.318
46	39	1	1	-2.6	2	-0.2	0	2	1.77	73	23.3	1	0	2020-08-02	2022-08-25	753	24.7667	1	0	1	1	0	0	0	1.1	0.5	0	0	0	1	1200	2	0	0	0	0	0	0	0	1	8	1	2	2	140	121	3.84	9.14	9.268
47	61	0	0	-2.5	2	-0.9	0	2	1.82	86	25.96	2	0	2020-03-29	2022-08-25	879	28.8667	1	0	1	1	0	0	0	6.2	2.8	1	0.25	1	1	3600	5	0	0	0	0	0	0	0	0	6.34	1	2	2	61	114.2	3.53	7.85	8.226
48	62	0	0	-1.7	1	0.2	0	1	1.69	82	28.71	2	1	2021-03-21	2022-08-25	522	17.1333	1	1	1	0	0	0	0	4.5	2	0	0	0	1	1200	2	1	3200	3	0	0	0	0	0	26.56	0	1	0	88	657.3	3.31	9.38	9.932
49	49	1	0	-2.5	2	-3.4	2	2	1.75	89	29.06	2	1	2021-08-08	2022-08-27	384	12.6333	1	1	1	0	0	0	0	4.8	2.9	1	0.25	1	1	3600	5	1	2400	2	0	0	0	0	0	15.08	1	2	1	128	260	3.84	9.06	9.188
50	50	1	1	-2.8	2	-2	1	2	1.63	56	21.08	1	0	2020-12-18	2022-08-27	617	20.3	1	1	1	0	0	0	0	4.3	1.9	1	1	3	1	1200	2	0	0	0	0	0	0	0	2	34.5	0	0	0	91	407	3.7	8.04	8.28
51	18	1	0	-4.7	2	-5.8	2	2	1.53	50	21.36	1	0	2020-11-01	2022-08-27	664	21.8667	1	0	0	0	0	0	1	15	14	0	0	0	0	0	0	0	0	0	0	0	0	0	0	3	1	2	2	315	294.6	3.33	7.89	8.426
52	75	0	1	-1.4	1	-1.9	1	1	1.65	97	35.63	4	0	2022-07-24	2022-08-27	34	1.1	0	0	1	0	0	0	0	4.5	0.9	1	0.25	1	0	0	0	0	0	0	0	0	0	0	2	5.29	1	2	2	57	308.9	3.62	9.8	10.104
53	51	1	1	-2.7	2	-3.2	2	2	1.55	54	22.48	1	1	2021-04-04	2022-08-27	510	16.7667	1	1	1	0	0	0	0	5.7	3.1	1	0.25	1	0	0	0	0	0	0	0	0	0	0	1	3.85	1	2	2	108	300.8	3.56	8.84	9.192
54	58	1	0	-2.3	1	-2.6	2	2	1.79	78	24.34	1	1	2020-05-18	2022-08-27	831	27.3	1	1	1	0	0	0	0	6.3	3.6	0	0	0	0	0	0	1	1600	1	0	0	0	0	0	13.01	1	2	1	86	202.8	4.04	10.07	10.038
55	34	1	1	0.5	0	-0.2	0	1	1.76	120	38.74	4	1	2018-10-09	2022-08-28	1419	46.6333	1	0	1	0	0	0	0	0.4	0.1	1	1	3	0	0	0	1	4800	4	0	0	0	0	1	7.58	1	2	2	129	912.4	3.48	8.93	9.346
56	60	0	0	-3.7	2	-2.4	1	2	1.77	85	27.13	2	1	2021-09-20	2022-08-29	343	11.3	0	1	1	0	0	0	0	19	16	1	0.25	1	1	1200	2	1	3200	3	0	0	0	0	0	5.76	1	2	2	118	255	3.59	9.15	9.478
57	62	0	0	-0.9	0	-0.3	0	1	1.7	97	33.56	3	1	2022-05-07	2022-08-31	116	3.8	0	1	1	1	0	0	0	2.8	0.8	1	0.25	1	1	1200	2	0	0	0	0	0	0	0	0	8.99	1	2	2	136	253	3.35	8.51	9.03
58	29	1	1	-1	1	-0.8	0	1	1.55	60	24.97	1	0	2020-06-17	2022-09-06	811	26.6333	1	1	0	0	0	0	1	0.6	0.1	1	1	3	1	3600	5	0	0	0	0	0	0	0	1	5.51	1	2	2	204	998.8	3.44	8.74	9.188
59	63	0	1	-0.2	0	-0.9	0	1	1.53	93	39.73	4	0	2020-02-23	2022-08-31	920	30.2667	1	0	0	0	0	0	0	2.9	0.2	1	0.25	1	0	0	0	1	1600	1	0	0	0	0	2	22.45	0	1	0	80	220.1	3.7	9.58	9.82
60	56	1	1	-1.5	1	-0.4	0	1	1.59	80	31.64	3	0	2020-06-29	2022-09-01	794	26.0667	1	1	1	1	0	0	0	3.4	0.5	0	0	0	0	0	0	1	3200	3	0	0	0	0	2	9.23	1	2	2	71	347.7	3.84	8.58	8.708
61	37	1	1	-1.6	1	-2.1	1	1	1.59	47	18.59	1	0	2018-11-26	2022-09-01	1375	45.1667	1	1	0	0	0	0	0	0.5	0.1	1	0.25	1	0	0	0	0	0	0	0	0	0	0	1	9.55	1	2	2	89	976.9	3.65	9.28	9.56
62	29	1	0	-0.4	0	-0.4	0	1	1.72	78	26.37	2	0	2022-02-20	2022-09-15	207	6.83333	0	0	1	0	0	0	0	0.8	0.1	1	1	3	0	0	0	0	0	0	1	0	0	0	0	10.82	1	2	2	141	302.7	4.04	8.91	8.878
63	45	1	0	-2	1	-2.9	2	2	1.79	89	27.78	2	1	2019-06-20	2022-09-04	1172	38.4667	1	1	1	0	0	0	0	2.1	1	1	1	3	0	0	0	1	4800	4	0	0	0	0	0	7.13	1	2	2	360	385	3.64	10.12	10.408
64	33	1	0	-0.6	0	-1.2	1	1	1.62	71	27.05	2	1	2021-10-10	2022-09-05	330	10.8333	0	1	0	0	0	0	0	0.5	0.1	0	0	0	1	3600	5	1	3200	3	0	0	0	0	0	9.7	1	2	2	200	414.7	3.6	7.31	7.63
65	66	0	1	-3.7	2	-3.8	2	2	1.76	66	21.31	1	0	2021-02-07	2022-09-05	575	18.9333	1	1	1	0	0	0	0	14	8.5	0	0	0	0	0	0	0	0	0	0	0	0	0	2	5.18	1	2	2	67	16.73	2.85	9.35	10.27
66	52	1	0	-3.3	2	-3	2	2	1.72	58	19.61	1	1	2020-03-08	2022-09-05	911	29.9	1	1	1	0	0	0	0	11	9	0	0	0	0	0	0	1	1600	1	0	0	0	0	0	9.56	1	2	2	185	1276	4.31	10.13	9.882
67	23	1	0	-2.4	1	-2.6	2	2	1.83	59	17.62	0	0	2021-08-22	2022-09-07	381	12.5	1	1	1	0	0	0	0	1	0.5	0	0	0	1	1200	2	0	0	0	0	0	0	0	0	3.39	1	2	2	138	353.5	4.07	8.94	8.884
68	35	1	0	-2.6	2	-1.9	1	2	1.72	51	17.24	0	0	2021-07-11	2022-09-11	427	14	1	0	1	1	0	0	0	1.2	0.7	1	0.25	1	0	0	0	0	0	0	0	0	0	0	0	6.91	1	2	2	180	293.1	3.74	9.04	9.248
69	60	0	0	-1	1	-0.5	0	1	1.81	95	29	2	1	2021-05-10	2022-09-08	486	15.9333	1	1	1	1	0	0	0	3	0.9	1	1	3	1	1200	2	1	2400	2	0	0	0	0	0	7.11	1	2	2	55	431.1	4.08	9.1	9.036
70	50	1	0	-4.3	2	-2.7	2	2	1.7	62.5	21.63	1	1	2020-12-14	2022-09-11	636	20.9	1	1	0	0	1	0	1	52	49	1	0.25	1	0	0	0	0	0	0	0	1	0	0	0	11.6	1	2	2	187	1525	3.14	9.45	10.138
71	59	1	0	-2.5	2	-1.6	1	2	1.72	74	25.01	2	0	2021-02-28	2022-09-14	563	18.4667	1	1	1	1	0	0	0	6.1	2.8	1	1	3	0	0	0	1	3200	3	0	0	0	0	0	11.88	1	2	2	88	578.8	3.7	9.49	9.73
72	53	1	1	-2.5	2	-2.4	1	2	1.61	76	29.32	2	0	2017-02-12	2022-09-17	2043	67.1667	1	1	1	0	1	0	0	15	5.6	0	0	0	0	0	0	0	0	0	1	0	0	0	2	10.75	1	2	2	61	589.9	3.37	9.75	10.254
73	42	1	1	-3.7	2	-2.7	2	2	1.55	58	24.14	1	0	2021-05-23	2022-09-25	490	16.0667	1	1	1	1	1	0	0	9.4	7.5	0	0	0	0	0	0	0	0	0	0	0	0	0	1	3	1	2	2	140	146	3.19	9.26	9.908
74	34	1	0	-1.3	1	-1	1	1	1.79	66	20.6	1	1	2019-05-26	2022-10-02	1225	40.2	1	1	1	1	0	0	0	0.6	0.2	1	0.25	1	0	0	0	1	1600	1	0	0	0	0	0	10.62	1	2	2	80	166.7	2.59	9.93	11.058
75	64	0	0	-3.2	2	-0.9	0	2	1.82	80	24.15	1	1	2019-01-22	2022-09-27	1344	44.1667	1	1	1	1	0	0	0	12	9.2	0	0	0	0	0	0	0	0	0	0	0	0	0	0	10.53	1	2	2	443	127.8	3.19	8.6	9.248
76	31	1	1	9999	9999	9999	9999	9999	1.73	70	23.39	1	0	2020-06-02	2022-08-22	811	26.67	1	1	0	0	0	0	1	0.5	0.1	1	0.25	1	0	0	0	1	3200	3	0	0	0	0	1	7.58	1	2	2	62	253.2	4.44	9.71	9.358
[truncated: 11 more columns]
